# Supplementary material for: Highly Stable Docetaxel-Loaded Nanoparticles Based on Poly(D,L-lactide)-b-Poly(ethylene glycol) for Cancer Treatment: Preparation, Characterization, and In Vitro Cytotoxicity Studies
Source: Polymers (Basel). 2023 May 13;15(10):2296. doi: 10.3390/polym15102296 (PMC10221316; doi:10.3390/polym15102296)
Supplement: Supplementary file 1 [file polymers-15-02296-s001.zip]

Archive with 1 entries (1 files):
- polymers-2343815-supplementary.pdf
